# Supplementary material for: Applying the Delphi Approach to Prioritize Social Factors Affecting the Development of Children Under Six Years
Source: BMC Public Health. 2023 Aug 29;23:1659. doi: 10.1186/s12889-023-16521-x (PMC10466685; doi:10.1186/s12889-023-16521-x)
Supplement: Supplementary file 1 — Additional file 1. [file 12889_2023_16521_MOESM1_ESM.odt]

search databasesEnglish databases including Web of Science, Scopus, Google Scholar, and Pub Med Persian databases including SID, MagIranAnalysing abstractFiltering irrelevant papersFull-text reviewExtracting irrelevant papers Reference scanning Adding relevant papers Analysis of literature reviewExtracting irrelevant papers
search databases
English databases including Web of Science, Scopus, Google Scholar, and Pub Med 
Persian databases including SID, MagIran
Analysing abstract
Filtering irrelevant papers
Full-text review
Extracting irrelevant papers 
Reference scanning 
Adding relevant papers 
Analysis of literature review
Extracting irrelevant papers
Supplementary file 1. Steps of Literature Review
	


Supplementary file 2. Data Extraction Form 
Study characteristics
Descriptions as stated in paper
Study objective

Study design

Unit of allocation

Start date

End date 

Duration of participation

Population 

Setting 

Inclusion criteria 

Exclusion criteria 

Intervention 

Outcome 

Summary of the results
